# Supplementary material for: Revealing genetic links of Type 2 diabetes that lead to the development of Alzheimer’s disease
Source: Heliyon. 2022 Dec 16;9(1):e12202. doi: 10.1016/j.heliyon.2022.e12202 (PMC9876837; doi:10.1016/j.heliyon.2022.e12202)
Supplement: Table S1_V3 [file mmc3.csv]

ID	P.Value	B	logFC	Gene.symbol				logFC
206547_s_at	0.0009115	-3.68	0.857	PPEF1			PPEF1	0.857
228434_at	0.0030478	-3.87	0.576	BTNL9			EGR1	-0.633
231050_at	0.0032727	-3.88	0.522	HRASLS5			CLCN5	0.694
236920_at	0.0035116	-3.89	0.68	RHOXF2B///RHOXF2			SLC1A1	0.855
1566926_at	0.0049887	-3.95	0.545	LINC00527			KCNH8	0.578
1556514_at	0.0057552	-3.97	0.822	C12orf74			RERE	0.757
219476_at	0.006091	-3.98	0.712	C1orf116			COL22A1	0.85
213870_at	0.0061077	-3.98	0.538	COL11A2			SST	0.713
1552742_at	0.0062418	-3.98	0.835	KCNH8			BBS7	0.688
1562950_at	0.0068126	-4	0.503	LOC101927210			SFTPA1	0.656
230193_at	0.0070934	-4	0.553	WDR66			EXT1	0.694
214199_at	0.0075871	-4.01	0.502	SFTPD			SLC25A27	0.691
1552590_a_at	0.0076786	-4.01	0.55	ABCC12
236695_at	0.008073	-4.02	0.593	STK4-AS1
229900_at	0.0081062	-4.02	0.749	CD109
239330_at	0.0083976	-4.03	0.563	DCAF12L2
1566464_at	0.008403	-4.03	0.54	KCNK1
1562981_at	0.0087012	-4.03	0.561	HBB
239036_at	0.0096003	-4.05	0.561	AGO1
216245_at	0.0111847	-4.08	0.549	IL1RN
217568_at	0.0120415	-4.09	0.678	EDDM3A
1563863_x_at	0.0121886	-4.09	0.61	TCEANC
207041_at	0.0131858	-4.1	0.511	MASP2
239198_at	0.0144448	-4.12	0.645	EZH1
233830_at	0.0149224	-4.12	0.806	LOC90246
1569102_at	0.0151332	-4.12	0.665	ABCA4
219688_at	0.0154579	-4.13	0.688	BBS7
1557477_at	0.0155946	-4.13	0.646	STIM1
220220_at	0.0156173	-4.13	0.873	LRRC37A2///LRRC37A4P
1558685_a_at	0.015783	-4.13	0.514	CH17-340M24.3
1553282_at	0.0164611	-4.14	0.676	UMODL1-AS1
65585_at	0.0164693	-4.14	0.831	FAM86DP///FAM86B2///FAM86FP///FAM86B1///FAM86C1
1552503_at	0.0172007	-4.15	0.541	FRAS1
1558452_at	0.0172549	-4.15	0.762	TMEM144
221313_at	0.0176994	-4.15	0.576	GPR52
230624_at	0.0177154	-4.15	0.691	SLC25A27
205220_at	0.0178414	-4.15	0.625	HCAR3
228509_at	0.0179643	-4.15	0.721	SPHKAP
220365_at	0.0181196	-4.15	0.672	ALLC
1570306_at	0.018255	-4.15	0.621	ST18
237327_at	0.0184084	-4.16	0.561	APH1A
1556717_at	0.0186536	-4.16	0.55	MIR194-2
218835_at	0.0186861	-4.16	0.656	SFTPA2///SFTPA1
210038_at	0.0187315	-4.16	0.559	PRKCQ
1564220_a_at	0.0196755	-4.17	0.685	LINC01234
224499_s_at	0.0197554	-4.17	0.558	AICDA
1552466_x_at	0.0206805	-4.18	0.558	LINC00161
1562348_at	0.0209315	-4.18	0.588	LINC00664
206653_at	0.021042	-4.18	0.603	POLR3G
228873_at	0.0211379	-4.18	0.85	COL22A1
1563913_at	0.0212247	-4.18	0.542	LOC101929717
211262_at	0.0218463	-4.18	0.623	PCSK6
223952_x_at	0.0218865	-4.18	0.503	DHRS9
237273_at	0.0225511	-4.19	0.572	KCNU1
215649_s_at	0.0227921	-4.19	0.542	MVK
1557349_at	0.023734	-4.2	0.757	RERE
238035_at	0.0240705	-4.2	0.52	SP3
206895_at	0.0244247	-4.2	0.505	PPP1R3A
1557761_s_at	0.0261788	-4.21	0.551	LOC400794
237281_at	0.0268777	-4.22	0.54	AKAP14
228039_at	0.0277922	-4.22	0.566	DDX46
221266_s_at	0.027863	-4.22	0.596	DCSTAMP
1553279_at	0.0280973	-4.23	0.572	BTNL9
228071_at	0.0285649	-4.23	0.637	GIMAP7
236914_at	0.0287861	-4.23	0.601	LOC100506790
211103_at	0.0289788	-4.23	0.544	MYO7A
206314_at	0.0292438	-4.23	0.617	ZKSCAN7
233600_at	0.0303308	-4.24	0.666	EFCAB6
234526_at	0.0306599	-4.24	0.585	OR51B6
230745_s_at	0.0308427	-4.24	0.576	TOX3
1559336_at	0.0311501	-4.24	0.591	LOC101928505
1553352_x_at	0.0314867	-4.24	0.54	ERVW-1
206556_at	0.0322288	-4.25	0.529	CLUL1
230183_at	0.0326016	-4.25	0.694	EXT1
232015_at	0.0330199	-4.25	0.528	GAREM2
229985_at	0.0330373	-4.25	0.729	BTNL9
1557557_at	0.0335342	-4.25	0.539	MATN1-AS1
213921_at	0.0343108	-4.26	0.713	SST
211704_s_at	0.0344664	-4.26	0.518	SPIN2B///SPIN2A
243737_at	0.034929	-4.26	0.635	ATP1B4
232128_s_at	0.035471	-4.26	0.694	CLCN5
1557107_at	0.036751	-4.27	0.722	SLC26A4-AS1
208096_s_at	0.0369132	-4.27	0.626	COL21A1
1565911_at	0.0370083	-4.27	0.596	ACTG1P17
1557918_s_at	0.0372145	-4.27	0.526	SLC16A1
231442_at	0.0378275	-4.27	0.676	ZPBP2
1569677_a_at	0.0385402	-4.28	0.638	MCMDC2
205015_s_at	0.038616	-4.28	0.503	TGFA
206251_s_at	0.0393116	-4.28	0.692	AVPR1A
208285_at	0.0405444	-4.28	0.655	OR7A5
1553840_a_at	0.0407592	-4.29	0.519	CCDC149
226789_at	0.0411112	-4.29	0.52	EMB
1559990_at	0.0414636	-4.29	0.889	CAMK1D
213664_at	0.0416616	-4.29	0.855	SLC1A1
48808_at	0.042163	-4.29	0.678	DHFR
206001_at	0.042301	-4.29	0.599	NPY
1561557_at	0.0431258	-4.3	0.512	LOC105378419
231868_at	0.0451811	-4.3	0.653	HOMEZ
221394_at	0.0453198	-4.3	0.679	TAAR2
216243_s_at	0.046234	-4.31	0.594	IL1RN
1553180_at	0.0468958	-4.31	0.614	ADAMTS19
239260_at	0.0470682	-4.31	0.513	CORIN
1559023_a_at	0.0474393	-4.31	0.512	EFCAB14
1553266_at	0.0482166	-4.31	0.532	CNOT6L
218968_s_at	0.0483634	-4.31	0.69	ZFP64
238794_at	0.0484073	-4.31	0.529	SFR1
226272_at	0.0494456	-4.32	0.566	RCAN3
227230_s_at	0.0495821	-4.32	0.551	KIAA1211
214059_at	0.049936	-4.32	0.612	IFI44
202376_at	1.90E-06	-2.85	-2.19	SERPINA3
223561_at	1.43E-05	-3.1	-0.841	NEK6
232991_at	9.45E-05	-3.35	-0.75	ARL17B///ARL17A
243531_at	0.0001662	-3.43	-0.833	ORAOV1
227589_at	0.0002038	-3.46	-0.747	PITPNC1
206826_at	0.0002124	-3.47	-1.17	PMP2
210916_s_at	0.00022	-3.47	-1.74	CD44
225157_at	0.0002443	-3.49	-0.798	MLXIP
203665_at	0.0002552	-3.49	-0.786	HMOX1
209395_at	0.0002759	-3.5	-1.69	CHI3L1
233510_s_at	0.0003596	-3.54	-1.04	PARVG
209701_at	0.0003837	-3.55	-0.695	ERAP1
204489_s_at	0.0004374	-3.57	-1.43	CD44
226899_at	0.0004879	-3.59	-0.785	UNC5B
238925_at	0.0005598	-3.61	-0.648	SNTB2
209499_x_at	0.00064	-3.63	-0.938	TNFSF12-TNFSF13///TNFSF13
209396_s_at	0.0006905	-3.64	-1.31	CHI3L1
229259_at	0.000732	-3.65	-0.935	GFAP
220183_s_at	0.0007628	-3.65	-1.02	NUDT6
218002_s_at	0.00078	-3.66	-0.925	CXCL14
214215_s_at	0.0008484	-3.67	-0.753	LARP4B
217094_s_at	0.0009011	-3.68	-0.593	ITCH
216083_s_at	0.0009216	-3.68	-0.698	NEU3
210314_x_at	0.0009723	-3.69	-0.763	TNFSF13
202269_x_at	0.0010839	-3.71	-1.23	GBP1
212257_s_at	0.001108	-3.71	-0.599	SMARCA2
1558778_s_at	0.001151	-3.72	-0.715	MKL2
228946_at	0.0012749	-3.73	-0.611	INTU
205436_s_at	0.001275	-3.73	-0.661	H2AFX
202040_s_at	0.0012923	-3.73	-0.658	KDM5A
210692_s_at	0.001294	-3.73	-0.933	SLC43A3
204249_s_at	0.001309	-3.74	-0.724	LMO2
1553096_s_at	0.0013271	-3.74	-0.753	BCL2L11
211972_x_at	0.0013964	-3.75	-0.802	RPLP0
57739_at	0.0013971	-3.75	-0.541	DND1
202935_s_at	0.0013978	-3.75	-0.847	SOX9
213560_at	0.001498	-3.76	-0.798	GADD45B
1555320_a_at	0.0015647	-3.76	-1.2	STAB1
227686_at	0.0016732	-3.77	-0.728	OXNAD1
202459_s_at	0.0016803	-3.77	-0.663	LPIN2
1554383_a_at	0.001706	-3.78	-0.67	TRAM2
207574_s_at	0.001766	-3.78	-0.863	GADD45B
1554481_a_at	0.0018978	-3.79	-0.629	EPB41
212788_x_at	0.0019088	-3.79	-0.898	FTL
210045_at	0.0019311	-3.8	-0.564	IDH2
210423_s_at	0.0020617	-3.81	-1.09	SLC11A1
210582_s_at	0.0021418	-3.81	-0.735	LIMK2
208223_s_at	0.0021735	-3.81	-1.09	ACVR1B
231577_s_at	0.0021849	-3.82	-1.04	GBP1
203725_at	0.0022597	-3.82	-0.775	GADD45A
218205_s_at	0.0022641	-3.82	-0.773	MKNK2
211720_x_at	0.0022767	-3.82	-0.931	RPLP0
204416_x_at	0.0023166	-3.82	-0.983	APOC1
217670_at	0.0023356	-3.83	-0.552	RPLP2
219666_at	0.0023714	-3.83	-0.654	MS4A6A
203140_at	0.0024683	-3.83	-0.982	BCL6
226681_at	0.0024971	-3.84	-0.651	UBE2H
209488_s_at	0.0025047	-3.84	-1.12	RBPMS
226047_at	0.0026265	-3.84	-0.981	MRVI1
205585_at	0.0026632	-3.85	-0.63	ETV6
208856_x_at	0.0028185	-3.85	-0.865	RPLP0
230388_s_at	0.0028628	-3.86	-0.508	KANSL1-AS1
203120_at	0.0028892	-3.86	-0.653	TP53BP2
228163_at	0.0029736	-3.86	-0.735	ST6GALNAC4
209088_s_at	0.0029783	-3.86	-0.599	UBN1
224670_at	0.0029804	-3.86	-0.517	SYS1
230173_at	0.0030008	-3.86	-0.635	TRIM4
201033_x_at	0.0030038	-3.86	-0.855	RPLP0
209041_s_at	0.0030267	-3.87	-0.7	UBE2G2
228181_at	0.0031331	-3.87	-0.563	SLC30A1
230226_s_at	0.0032592	-3.88	-0.922	KDM5A
227149_at	0.0032895	-3.88	-0.663	TNRC6C
211536_x_at	0.0032942	-3.88	-0.679	MAP3K7
213988_s_at	0.0033663	-3.88	-0.852	SAT1
203699_s_at	0.0033799	-3.88	-0.85	DIO2
1554451_s_at	0.0034637	-3.89	-0.776	DNAJC14
204150_at	0.0034982	-3.89	-0.656	STAB1
208627_s_at	0.0035141	-3.89	-0.66	YBX1
209069_s_at	0.0035518	-3.89	-0.671	MIR4738///H3F3B///H3F3A
33322_i_at	0.0035708	-3.89	-1.04	SFN
1552721_a_at	0.0035875	-3.89	-0.529	FGF1
222110_at	0.0036054	-3.89	-0.629	SENP5
217857_s_at	0.0036062	-3.89	-0.526	RBM8A
1569005_at	0.0036438	-3.9	-0.746	BCAS4
33323_r_at	0.0038684	-3.9	-1.17	SFN
207945_s_at	0.0038734	-3.91	-0.511	CSNK1D
229028_s_at	0.0039205	-3.91	-0.769	ARL17B///ARL17A
1557737_s_at	0.003941	-3.91	-0.634	NKTR
1555964_at	0.0039809	-3.91	-0.843	ARL17B///ARL17A
202900_s_at	0.0039828	-3.91	-0.653	NUP88
1558173_a_at	0.004005	-3.91	-0.867	LUZP1
220835_s_at	0.0040833	-3.91	-0.569	ZNF407
223195_s_at	0.0040856	-3.91	-0.705	SESN2
1565254_s_at	0.0041103	-3.91	-1.26	ELL
202834_at	0.0041145	-3.91	-0.856	AGT
207920_x_at	0.0042304	-3.92	-0.694	ZFX
209500_x_at	0.0043606	-3.92	-0.808	TNFSF12-TNFSF13///TNFSF13
218978_s_at	0.0043623	-3.92	-0.554	SLC25A37
214766_s_at	0.0044423	-3.93	-0.516	AHCTF1
200790_at	0.0044976	-3.93	-0.734	ODC1
209835_x_at	0.0045127	-3.93	-0.606	CD44
202102_s_at	0.0045239	-3.93	-0.656	BRD4
211819_s_at	0.0045582	-3.93	-0.842	SORBS1
35820_at	0.0046482	-3.93	-0.596	GM2A
214313_s_at	0.0048378	-3.94	-0.632	EIF5B
213526_s_at	0.0048518	-3.94	-0.713	LIN37
228926_s_at	0.0052468	-3.95	-0.635	SMARCA2
1557905_s_at	0.0054611	-3.96	-1.33	CD44
222218_s_at	0.0054896	-3.96	-0.587	PILRA
207048_at	0.005524	-3.96	-0.639	SLC6A11
202068_s_at	0.0055799	-3.96	-0.562	LDLR
222177_s_at	0.0056071	-3.96	-0.582	SCAND2P
230034_x_at	0.0056736	-3.97	-0.757	MRPL41
212203_x_at	0.0057815	-3.97	-0.977	IFITM3
225041_at	0.0057964	-3.97	-0.542	MPHOSPH8
217767_at	0.0059593	-3.97	-0.922	C3
225637_at	0.0059727	-3.97	-0.558	DEF8
209376_x_at	0.0060272	-3.98	-0.599	SCAF11
214057_at	0.006059	-3.98	-0.691	MCL1
215645_at	0.0061965	-3.98	-0.581	FLCN
230409_at	0.0062078	-3.98	-0.588	MAGI3
200629_at	0.0062568	-3.98	-0.653	WARS
227330_x_at	0.0063475	-3.98	-0.632	LOC100233156///TEKT4P2///MAFIP
213490_s_at	0.00642	-3.99	-0.7	MAP2K2
227648_at	0.0064385	-3.99	-0.687	SMDT1
201861_s_at	0.0064531	-3.99	-0.703	LRRFIP1
201104_x_at	0.0064846	-3.99	-0.674	NBPF25P///NBPF26///NBPF19///NBPF20///NBPF10///NBPF8///NBPF9///NBPF15///NBPF11///NBPF14
215411_s_at	0.0064922	-3.99	-0.609	TRAF3IP2
209474_s_at	0.0066426	-3.99	-0.649	ENTPD1
228001_at	0.0067258	-3.99	-0.521	TMEM50B
211537_x_at	0.0067542	-3.99	-0.713	MAP3K7
1561429_a_at	0.0068923	-4	-0.641	MAATS1
202889_x_at	0.0069846	-4	-0.676	MAP7
228339_at	0.0070847	-4	-0.673	ECSCR
223234_at	0.0071003	-4	-0.523	MAD2L2
218479_s_at	0.0071164	-4	-0.57	XPO4
213137_s_at	0.0071369	-4	-0.508	PTPN2
200845_s_at	0.0071647	-4	-0.841	PRDX6
212722_s_at	0.007203	-4	-0.695	JMJD6
224940_s_at	0.0073729	-4.01	-0.617	PAPPA
38487_at	0.0075173	-4.01	-0.684	STAB1
1557380_at	0.0075281	-4.01	-0.654	AGAP11
200906_s_at	0.0075706	-4.01	-0.705	PALLD
208442_s_at	0.0077271	-4.02	-0.592	ATM
201360_at	0.0079917	-4.02	-0.698	CST3
205295_at	0.0080859	-4.02	-0.59	CKMT2
213592_at	0.0080892	-4.02	-0.925	APLNR
214023_x_at	0.0081675	-4.02	-1.28	TUBB2B
201874_at	0.0082102	-4.03	-0.648	MPZL1
1557227_s_at	0.008295	-4.03	-0.608	TPR
1558773_s_at	0.0083723	-4.03	-0.811	RANBP10
205646_s_at	0.0083943	-4.03	-0.525	PAX6
227035_x_at	0.0084219	-4.03	-0.617	RP9P
208949_s_at	0.0084635	-4.03	-0.784	LGALS3
203277_at	0.0084678	-4.03	-0.513	DFFA
212734_x_at	0.0084726	-4.03	-0.537	SNORD68///RPL13
214511_x_at	0.0085554	-4.03	-0.684	FCGR1B
212620_at	0.0085709	-4.03	-0.513	ZNF609
232442_at	0.0086709	-4.03	-0.572	BCAR1
208908_s_at	0.008716	-4.03	-0.523	CAST
200664_s_at	0.0088067	-4.04	-1.11	DNAJB1
223020_at	0.0091401	-4.04	-0.689	CLPTM1L
224771_at	0.0091757	-4.04	-0.606	NAV1
215471_s_at	0.0091862	-4.04	-0.586	MAP7
216273_at	0.0093588	-4.05	-0.579	ZNF460
243589_at	0.0093764	-4.05	-0.76	KANSL1
1569106_s_at	0.0094065	-4.05	-1.09	SETD5
1552719_at	0.0094557	-4.05	-0.625	CASC4
200036_s_at	0.0095264	-4.05	-0.669	RPL10A
243579_at	0.0095581	-4.05	-0.649	MSI2
224568_x_at	0.0095931	-4.05	-0.632	MALAT1
216279_at	0.0096275	-4.05	-0.522	ZNF460
222909_s_at	0.0096988	-4.05	-0.685	BAG4
222024_s_at	0.0098309	-4.05	-0.507	AKAP13
1555913_at	0.0098543	-4.05	-0.665	GON4L
203539_s_at	0.0098869	-4.06	-0.942	GFAP
222484_s_at	0.0101537	-4.06	-0.862	CXCL14
242776_at	0.0101685	-4.06	-0.695	ZCCHC6
1561686_at	0.0101723	-4.06	-0.616	SULT4A1
208515_at	0.0102137	-4.06	-0.948	HIST1H2BM
215252_at	0.0103129	-4.06	-0.561	DNAJC7
213900_at	0.0103311	-4.06	-0.625	FAM189A2
224718_at	0.0103413	-4.06	-0.548	YY1
211526_s_at	0.010391	-4.06	-0.714	RTEL1-TNFRSF6B///RTEL1
220983_s_at	0.0104148	-4.06	-0.73	MIR612///NEAT1
213311_s_at	0.0104445	-4.06	-0.529	TCF25
205450_at	0.0108834	-4.07	-0.616	PHKA1
226227_x_at	0.0108998	-4.07	-0.544	ZFAS1
220512_at	0.0109112	-4.07	-0.575	DLC1
213187_x_at	0.0109222	-4.07	-0.588	FTL
226412_at	0.0109466	-4.07	-0.644	PNISR
229820_at	0.0109624	-4.07	-0.725	LINC00969
231941_s_at	0.0109691	-4.07	-0.848	MUC20
209052_s_at	0.0111804	-4.08	-0.612	WHSC1
1557158_s_at	0.0111931	-4.08	-0.719	KMT2C
220029_at	0.0112775	-4.08	-0.806	ELOVL2
208967_s_at	0.0113005	-4.08	-0.729	AK2
225353_s_at	0.0113042	-4.08	-0.518	C1QC
212027_at	0.0113349	-4.08	-0.866	RBM25
225377_at	0.0114571	-4.08	-0.623	RABL6
209953_s_at	0.0114965	-4.08	-0.699	CDC37
1554015_a_at	0.0115326	-4.08	-0.754	CHD2
224915_x_at	0.0115673	-4.08	-0.551	ZFAS1
223791_at	0.0116546	-4.08	-0.697	FAM27B///FAM27C
206476_s_at	0.0117095	-4.08	-0.518	NOVA2
214175_x_at	0.0117308	-4.08	-0.597	PDLIM4
205741_s_at	0.0117628	-4.08	-0.888	DTNA
202017_at	0.0119094	-4.09	-0.592	EPHX1
217909_s_at	0.0119277	-4.09	-0.618	MLX
227186_s_at	0.0119854	-4.09	-0.661	MRPL41
209722_s_at	0.0120112	-4.09	-0.717	SERPINB9
220949_s_at	0.0121228	-4.09	-0.526	C7orf49
209834_at	0.012133	-4.09	-0.72	CHST3
201426_s_at	0.0121531	-4.09	-1.14	VIM
201841_s_at	0.0121666	-4.09	-1.18	HSPB1
202800_at	0.0122095	-4.09	-0.913	SLC1A3
204203_at	0.0123251	-4.09	-0.619	CEBPG
225954_s_at	0.0123695	-4.09	-0.565	MIDN
201721_s_at	0.0123931	-4.09	-0.536	LAPTM5
214783_s_at	0.0124003	-4.09	-0.525	ANXA11
1568997_at	0.012416	-4.09	-0.646	POLR1E
226835_s_at	0.0125083	-4.09	-0.563	ZFAS1
1552543_a_at	0.0125147	-4.09	-0.669	STON2
223446_s_at	0.012544	-4.09	-0.673	DTNBP1
238350_at	0.0125927	-4.09	-0.623	UBN2
203723_at	0.0126597	-4.1	-0.771	ITPKB
208451_s_at	0.012689	-4.1	-1.03	C4B_2///C4B///C4A
208240_s_at	0.0129143	-4.1	-0.642	FGF1
229857_s_at	0.0129358	-4.1	-0.514	KANSL1-AS1
203540_at	0.0129436	-4.1	-0.789	GFAP
219155_at	0.0129706	-4.1	-0.524	PITPNC1
212146_at	0.0131571	-4.1	-0.507	PLEKHM2
224610_at	0.0131628	-4.1	-0.72	SNHG1///SNORD22///SNORD25///SNORD26///SNORD27///SNORD28///SNORD30///SNORD31///SNORD29
1568787_at	0.0133184	-4.1	-0.632	LOC100506083
37996_s_at	0.0133202	-4.1	-0.558	DMPK
233928_at	0.0133587	-4.1	-0.853	ADAMTS9-AS1
227612_at	0.013475	-4.11	-0.56	ELAVL3
210519_s_at	0.0134909	-4.11	-0.744	NQO1
236107_at	0.0134951	-4.11	-0.523	UBE2Z
243648_at	0.0135702	-4.11	-0.52	ZBED6
230054_at	0.0136324	-4.11	-0.586	LOC100507547///PRRT1
232694_at	0.0137275	-4.11	-0.627	ZNF395
238239_at	0.013739	-4.11	-0.687	WDR27
200849_s_at	0.0137503	-4.11	-0.85	AHCYL1
211580_s_at	0.0137708	-4.11	-0.715	PIK3R3
212766_s_at	0.0139272	-4.11	-0.771	ISG20L2
216926_s_at	0.0140332	-4.11	-0.877	MAU2
211495_x_at	0.0140599	-4.11	-0.629	TNFSF12-TNFSF13///TNFSF13
220119_at	0.0140604	-4.11	-0.545	EPB41L4A
215223_s_at	0.0141301	-4.11	-0.542	LOC100129518///SOD2
209183_s_at	0.0142239	-4.11	-0.887	C10orf10
1554287_at	0.0142766	-4.11	-0.503	TRIM4
220370_s_at	0.0144253	-4.12	-0.615	USP36
228545_at	0.0144652	-4.12	-0.547	ZNF148
212421_at	0.0144672	-4.12	-0.544	KIAA0930
217995_at	0.0145192	-4.12	-0.633	SQRDL
200648_s_at	0.0145952	-4.12	-0.625	GLUL
225141_at	0.0146534	-4.12	-0.555	NFATC3
224566_at	0.0147006	-4.12	-0.77	MIR612///NEAT1
219700_at	0.0147031	-4.12	-0.554	PLXDC1
200041_s_at	0.0148109	-4.12	-0.645	ATP6V1G2-DDX39B///SNORD84///DDX39B
200971_s_at	0.0148568	-4.12	-0.823	SERP1
35626_at	0.0148608	-4.12	-0.652	SGSH
1554747_a_at	0.0148936	-4.12	-0.754	02-Sep
224637_at	0.0149158	-4.12	-0.983	OST4
229326_at	0.0151681	-4.12	-0.51	TNFSF12-TNFSF13///TNFSF12///TNFSF13
202072_at	0.0153313	-4.13	-0.602	HNRNPL
226614_s_at	0.0153997	-4.13	-0.662	FAM167A
1554409_at	0.0154457	-4.13	-0.559	RCC1L
212826_s_at	0.0154482	-4.13	-0.509	SLC25A6
238730_at	0.015544	-4.13	-0.521	ARHGEF11
208692_at	0.0156079	-4.13	-0.52	RPS3
203790_s_at	0.0156233	-4.13	-0.57	RIDA
223479_s_at	0.0156323	-4.13	-0.649	CHCHD5
230732_s_at	0.0156504	-4.13	-0.725	MAPK4
229778_at	0.0158151	-4.13	-0.896	SPX
211993_at	0.015842	-4.13	-0.525	WNK1
217489_s_at	0.0159076	-4.13	-0.556	IL6R
206512_at	0.0159196	-4.13	-0.521	ZRSR1///SRP19
211925_s_at	0.0159315	-4.13	-0.704	PLCB1
228154_at	0.0159561	-4.13	-0.535	C19orf44
231527_at	0.0160078	-4.13	-0.662	FLJ36840
203012_x_at	0.016021	-4.13	-0.504	RPL23A
224836_at	0.0160677	-4.13	-0.556	TP53INP2
234163_at	0.0161572	-4.13	-0.706	UBE3A
226820_at	0.0162558	-4.14	-0.571	ZNF362
230214_at	0.0163326	-4.14	-0.686	MRVI1
215034_s_at	0.0166149	-4.14	-0.801	TM4SF1
214196_s_at	0.0167654	-4.14	-0.515	TPP1
219199_at	0.0168225	-4.14	-0.732	AFF4
1555814_a_at	0.0168256	-4.14	-0.674	RHOA
207428_x_at	0.0168259	-4.14	-0.508	CDK11A///CDK11B
202953_at	0.0169847	-4.14	-0.627	C1QB
222710_at	0.0171131	-4.14	-0.535	AMIGO3///GMPPB
212737_at	0.0171363	-4.14	-0.538	GM2A
235014_at	0.0171635	-4.14	-0.645	ILF3-AS1
200800_s_at	0.0171765	-4.14	-1.13	HSPA1L///HSPA1B///HSPA1A
212190_at	0.0174665	-4.15	-0.709	SERPINE2
201967_at	0.017503	-4.15	-0.514	RBM6
213377_x_at	0.0175474	-4.15	-0.516	RPS12
1554899_s_at	0.0175778	-4.15	-0.782	FCER1G
236173_s_at	0.0177447	-4.15	-0.614	LRIG1
201075_s_at	0.017759	-4.15	-0.502	SMARCC1
201160_s_at	0.0178625	-4.15	-0.844	YBX3
211453_s_at	0.0179146	-4.15	-0.544	AKT2
204006_s_at	0.0180172	-4.15	-0.626	FCGR3B///FCGR3A
220287_at	0.0181621	-4.15	-0.697	ADAMTS9
200008_s_at	0.0182183	-4.15	-0.713	GDI2
232006_at	0.0183149	-4.16	-0.55	STK35
1567704_at	0.0183288	-4.16	-0.634	TFE3
234336_s_at	0.0184063	-4.16	-0.606	TTLL9
202014_at	0.0184428	-4.16	-0.559	PPP1R15A
243256_at	0.0185342	-4.16	-0.863	MKNK1
214531_s_at	0.0186638	-4.16	-0.542	SNX1
200850_s_at	0.0187632	-4.16	-0.807	AHCYL1
217973_at	0.0187993	-4.16	-0.573	DCXR
209304_x_at	0.0188021	-4.16	-0.514	GADD45B
239023_at	0.0188913	-4.16	-0.555	CDC42SE1
224970_at	0.0191084	-4.16	-0.578	NFIA
202626_s_at	0.0192795	-4.16	-0.661	LYN
1558924_s_at	0.0193804	-4.16	-0.546	CLIP1
237482_s_at	0.0195046	-4.17	-0.633	ACAD10
212954_at	0.0195668	-4.17	-0.738	DYRK4
201492_s_at	0.0196463	-4.17	-0.583	RPL41
214853_s_at	0.0197008	-4.17	-0.703	SHC1
209686_at	0.0198054	-4.17	-0.758	S100B
1557382_x_at	0.0199315	-4.17	-0.502	AGAP11
1568780_at	0.0199382	-4.17	-0.516	LOC729732
1555411_a_at	0.0199448	-4.17	-0.595	CCNL1
1552399_a_at	0.0199731	-4.17	-0.577	BRF1
216033_s_at	0.0200062	-4.17	-0.554	FYN
201694_s_at	0.020049	-4.17	-0.633	EGR1
212070_at	0.020063	-4.17	-0.611	ADGRG1
223945_x_at	0.0201092	-4.17	-0.56	RP9P
208825_x_at	0.0201097	-4.17	-0.548	SNORD42A///RPL23A
241585_at	0.0202135	-4.17	-0.512	LRRC4C
211139_s_at	0.0203265	-4.17	-0.593	NAB1
237783_at	0.0203483	-4.17	-0.624	PLAC8L1
212063_at	0.0204775	-4.17	-0.61	CD44
235250_at	0.020534	-4.17	-0.632	FLCN
214414_x_at	0.0206771	-4.18	-1.26	HBA2///HBA1
225937_at	0.0207397	-4.18	-0.572	CUX1
207276_at	0.0207913	-4.18	-0.735	CDR1
225507_at	0.0208675	-4.18	-0.542	PNISR
209387_s_at	0.020885	-4.18	-0.857	TM4SF1
242335_at	0.0209078	-4.18	-0.536	SLC25A37
214759_at	0.0209773	-4.18	-0.821	WTAP
214805_at	0.020982	-4.18	-0.755	SNORD10///SNORA48///SNORA67///EIF4A1
225983_s_at	0.0210749	-4.18	-0.737	VWA1
228421_s_at	0.0211408	-4.18	-0.873	EFEMP1
223842_s_at	0.021248	-4.18	-0.57	SCARA3
204363_at	0.0212615	-4.18	-0.657	F3
208994_s_at	0.0212699	-4.18	-0.766	PPIG
202581_at	0.0212866	-4.18	-1.32	HSPA1B///HSPA1A
204705_x_at	0.0213877	-4.18	-0.562	ALDOB
202649_x_at	0.0217983	-4.18	-0.62	RPS19
227697_at	0.0218133	-4.18	-1.13	SOCS3
211913_s_at	0.0218294	-4.18	-1	MERTK
200929_at	0.021913	-4.18	-0.543	TMED10
229095_s_at	0.0219294	-4.18	-0.561	LOC100507334///LOC100288570///LIMS3-LOC440895///LOC440895
1561257_at	0.021956	-4.18	-0.564	LOC286083
216860_s_at	0.0221497	-4.19	-0.595	GDF11
229896_at	0.0223655	-4.19	-0.799	LOC101926943
200894_s_at	0.0225731	-4.19	-0.861	FKBP4
1565347_s_at	0.0226466	-4.19	-0.58	TFE3
201695_s_at	0.0228621	-4.19	-0.562	PNP
219506_at	0.0228859	-4.19	-0.621	C1orf54
215870_s_at	0.0229192	-4.19	-0.567	PLA2G5
224835_at	0.0229963	-4.19	-0.658	GPCPD1
227412_at	0.0232126	-4.19	-0.529	PPP1R3E
207714_s_at	0.0233513	-4.19	-0.84	SERPINH1
227299_at	0.0233946	-4.2	-0.698	CCNI
213341_at	0.0234161	-4.2	-0.606	FEM1C
228297_at	0.0235042	-4.2	-1.08	CNN3
200593_s_at	0.0235513	-4.2	-0.553	HNRNPU
229633_at	0.0237551	-4.2	-0.694	INTS10
208297_s_at	0.0238568	-4.2	-0.734	EVI5
201244_s_at	0.0240121	-4.2	-0.578	RAF1
225423_x_at	0.0240124	-4.2	-0.676	MRPL41
204472_at	0.0242369	-4.2	-0.895	GEM
202487_s_at	0.0242721	-4.2	-0.554	H2AFV
211494_s_at	0.0243672	-4.2	-0.721	SLC4A4
210138_at	0.0245332	-4.2	-0.587	RGS20
213594_x_at	0.0245625	-4.2	-0.503	SRSF10
1554886_a_at	0.0246333	-4.2	-0.534	MLXIP
210616_s_at	0.0247117	-4.2	-0.536	SEC31A
230629_s_at	0.0248057	-4.2	-0.556	EP400
208834_x_at	0.0250373	-4.21	-0.541	SNORD42A///RPL23A
209258_s_at	0.025061	-4.21	-0.625	SMC3
211997_x_at	0.025106	-4.21	-0.686	MIR4738///H3F3B///H3F3A
239194_at	0.0251537	-4.21	-0.501	DNAJC30
229450_at	0.0251729	-4.21	-0.812	IFIT3
202379_s_at	0.0252389	-4.21	-0.583	NKTR
200666_s_at	0.025256	-4.21	-1.07	DNAJB1
212272_at	0.0254471	-4.21	-0.581	LPIN1
214149_s_at	0.0255438	-4.21	-0.555	ATP6V0E1
213084_x_at	0.0255978	-4.21	-0.584	SNORD42A///RPL23A
227984_at	0.025623	-4.21	-0.621	LMF1
219221_at	0.0256659	-4.21	-0.521	ZBTB38
204433_s_at	0.0257742	-4.21	-0.588	SPATA2
209876_at	0.0258086	-4.21	-0.797	GIT2
227646_at	0.0258274	-4.21	-0.736	EBF1
228634_s_at	0.0258356	-4.21	-0.514	YBX3
214760_at	0.0260495	-4.21	-0.528	ZNF337
223360_at	0.026551	-4.22	-0.845	SPATC1L
202912_at	0.0265604	-4.22	-0.632	ADM
201024_x_at	0.0266209	-4.22	-0.665	EIF5B
207100_s_at	0.026875	-4.22	-0.553	VAMP1
227175_at	0.0269282	-4.22	-0.88	MCL1
211954_s_at	0.0269358	-4.22	-0.658	IPO5
213418_at	0.0269677	-4.22	-1.56	HSPA6
236023_at	0.0273507	-4.22	-0.532	CDK9
202547_s_at	0.0273602	-4.22	-0.641	ARHGEF7
200015_s_at	0.0274208	-4.22	-0.577	02-Sep
224563_at	0.0274354	-4.22	-0.563	WASF2
210736_x_at	0.0274667	-4.22	-0.593	DTNA
203922_s_at	0.0274827	-4.22	-0.77	CYBB
202999_s_at	0.0275211	-4.22	-0.535	LOXL2
244823_at	0.0277566	-4.22	-0.521	LOC100129034
213814_s_at	0.0278626	-4.22	-0.597	SNTB2
201072_s_at	0.0280615	-4.22	-0.592	SMARCC1
201818_at	0.0281378	-4.23	-0.549	LPCAT1
214200_s_at	0.0283539	-4.23	-0.621	COL6A1
200797_s_at	0.0285112	-4.23	-0.531	MCL1
209076_s_at	0.0285408	-4.23	-0.52	WDR45B
208518_s_at	0.0285869	-4.23	-0.782	PER2
214442_s_at	0.0285937	-4.23	-0.835	PIAS2
200983_x_at	0.0288386	-4.23	-0.567	CD59
1554452_a_at	0.028872	-4.23	-0.761	HILPDA
214911_s_at	0.0289505	-4.23	-0.621	BRD2
1554717_a_at	0.0290217	-4.23	-0.858	PDE4D
205329_s_at	0.0290388	-4.23	-0.742	SNX4
201531_at	0.0290545	-4.23	-0.726	ZFP36
210235_s_at	0.0291182	-4.23	-0.525	PPFIA1
207565_s_at	0.0291452	-4.23	-0.676	MR1
202284_s_at	0.0292332	-4.23	-0.632	CDKN1A
212078_s_at	0.0292352	-4.23	-0.584	KMT2A
227959_at	0.0293131	-4.23	-0.501	ANKRD9
1553590_at	0.0293594	-4.23	-0.503	FAM27E2///FAM27E3
201716_at	0.0295809	-4.23	-0.744	SNX1
238003_at	0.0297154	-4.23	-0.571	HEPN1///HEPACAM
201559_s_at	0.0298071	-4.23	-0.522	CLIC4
204430_s_at	0.0298803	-4.24	-0.576	SLC2A5
1558556_at	0.0299254	-4.24	-0.753	CAMK1
217546_at	0.0299485	-4.24	-0.753	MT1M
217831_s_at	0.0302096	-4.24	-0.52	NSFL1C
225868_at	0.0302445	-4.24	-0.535	TRIM47
220934_s_at	0.0303428	-4.24	-0.535	TMEM223
222164_at	0.0304057	-4.24	-0.573	FGFR1
36711_at	0.0304581	-4.24	-0.677	MAFF
213414_s_at	0.0305855	-4.24	-0.558	RPS19
209398_at	0.0306291	-4.24	-0.861	HIST1H1C
218995_s_at	0.0308582	-4.24	-0.629	EDN1
1553099_at	0.0308797	-4.24	-0.578	TIGD1
205787_x_at	0.0309632	-4.24	-0.771	LOC441155///ZC3H11A
208992_s_at	0.0311593	-4.24	-0.526	STAT3
214473_x_at	0.0312791	-4.24	-0.559	PMS2P3
201412_at	0.031329	-4.24	-0.664	LRP10
224601_at	0.0314872	-4.24	-0.63	SNHG16///SNORD1C///SNORD1A
222591_at	0.0315478	-4.24	-0.685	STYXL1
210372_s_at	0.0316123	-4.24	-0.535	TPD52L1
237354_at	0.0319877	-4.25	-0.553	PDXDC1
203408_s_at	0.0320182	-4.25	-0.52	SATB1
240983_s_at	0.0320212	-4.25	-0.769	CARS
205330_at	0.0321285	-4.25	-0.622	MN1
212596_s_at	0.0322946	-4.25	-0.542	HMGXB4
226843_s_at	0.0323432	-4.25	-0.643	PAPD5
224956_at	0.032416	-4.25	-0.562	NUFIP2
201494_at	0.032444	-4.25	-0.544	PRCP
214056_at	0.032445	-4.25	-0.612	MCL1
210298_x_at	0.0324979	-4.25	-0.588	FHL1
226933_s_at	0.0325057	-4.25	-0.779	ID4
209762_x_at	0.0325912	-4.25	-0.534	SP110
229745_x_at	0.0327048	-4.25	-0.641	DACT3
234294_x_at	0.0328104	-4.25	-0.661	GATAD2A
222023_at	0.0329406	-4.25	-0.515	AKAP13
222457_s_at	0.0330118	-4.25	-0.595	LIMA1
1564257_at	0.0330442	-4.25	-0.625	ACTA2-AS1
206923_at	0.0331078	-4.25	-0.637	PRKCA
200600_at	0.0331446	-4.25	-0.776	MSN
227640_s_at	0.0332684	-4.25	-0.632	RP9P///RP9
201029_s_at	0.0332998	-4.25	-0.74	CD99
205178_s_at	0.0333981	-4.25	-0.602	RBBP6
212680_x_at	0.033409	-4.25	-0.506	PPP1R14B
235643_at	0.0334301	-4.25	-0.573	SAMD9L
1558430_at	0.033471	-4.25	-0.689	PDXDC1
237040_at	0.0336928	-4.25	-0.566	CWF19L2
201331_s_at	0.0337602	-4.26	-0.506	STAT6
214749_s_at	0.0339759	-4.26	-0.782	ARMCX6
201539_s_at	0.03417	-4.26	-0.535	FHL1
213446_s_at	0.0343659	-4.26	-0.837	IQGAP1
32099_at	0.0343846	-4.26	-0.585	SAFB2
227084_at	0.0344012	-4.26	-0.525	DTNA
215135_at	0.0344471	-4.26	-0.52	DNPEP
213850_s_at	0.0347276	-4.26	-0.514	SCAF11
227204_at	0.0349661	-4.26	-0.509	PARD6G
212723_at	0.0350127	-4.26	-0.672	JMJD6
219255_x_at	0.035148	-4.26	-0.671	IL17RB
239889_at	0.0351674	-4.26	-0.624	SERP2
226351_at	0.0352962	-4.26	-0.506	NSUN4
227784_s_at	0.0353174	-4.26	-0.602	COG1
200092_s_at	0.0353668	-4.26	-0.756	RPL37
215194_at	0.0355865	-4.26	-0.599	PRKCA
242835_s_at	0.0356282	-4.26	-0.563	LOC728730
204324_s_at	0.0357065	-4.26	-0.616	GOLIM4
206409_at	0.0359782	-4.27	-0.539	TIAM1
209074_s_at	0.0361213	-4.27	-0.592	FAM107A
224736_at	0.0361493	-4.27	-0.755	CCAR1
209186_at	0.0362319	-4.27	-0.547	ATP2A2
1555444_a_at	0.0364185	-4.27	-0.728	PPP1R12B
211250_s_at	0.0364767	-4.27	-0.586	SH3BP2
211999_at	0.0365849	-4.27	-0.66	MIR4738///H3F3B///H3F3A
204596_s_at	0.0365974	-4.27	-0.582	STC1
226065_at	0.0366346	-4.27	-0.573	PRICKLE1
201324_at	0.0367192	-4.27	-0.571	EMP1
205277_at	0.0367558	-4.27	-0.571	PRDM2
218706_s_at	0.0367817	-4.27	-0.803	GRAMD3
208744_x_at	0.0369055	-4.27	-0.682	HSPH1
214894_x_at	0.0370592	-4.27	-0.516	MACF1
1557553_at	0.0371466	-4.27	-0.651	PPP1R12B
226416_at	0.0371755	-4.27	-0.507	ERI1
235281_x_at	0.0372403	-4.27	-0.691	AHNAK
1562761_at	0.0372956	-4.27	-0.805	NMRK1
207547_s_at	0.0373325	-4.27	-0.623	FAM107A
235102_x_at	0.0378105	-4.27	-0.953	SNORD3D///SNORD3C///SNORD3B-2///SNORD3A///SNORD3B-1
200604_s_at	0.0381169	-4.27	-0.702	PRKAR1A
235127_at	0.0381665	-4.28	-0.656	PMP2
201224_s_at	0.0383901	-4.28	-0.586	SRRM1
205737_at	0.0383953	-4.28	-0.579	KCNQ2
209466_x_at	0.0384755	-4.28	-0.701	PTN
203645_s_at	0.038665	-4.28	-0.604	CD163
205891_at	0.0386733	-4.28	-0.505	ADORA2B
225239_at	0.0386861	-4.28	-0.873	MIR612///NEAT1
243231_at	0.0387174	-4.28	-0.533	SLC38A11
1557262_at	0.0389552	-4.28	-0.88	LOC102724814
1569858_at	0.0389734	-4.28	-0.544	LOC101927358
211017_s_at	0.0390721	-4.28	-0.577	NF2
215092_s_at	0.0394381	-4.28	-0.976	NFAT5
200835_s_at	0.0395744	-4.28	-0.517	MAP4
210656_at	0.0399116	-4.28	-0.624	EED
242903_at	0.0399843	-4.28	-0.503	IFNGR1
217202_s_at	0.0400564	-4.28	-0.595	GLUL
227475_at	0.040458	-4.28	-0.653	FOXQ1
1553101_a_at	0.0404796	-4.28	-0.546	ALKBH5
209116_x_at	0.040855	-4.29	-1.09	HBB
207186_s_at	0.0409073	-4.29	-0.704	BPTF
205384_at	0.0409565	-4.29	-0.517	FXYD1
201061_s_at	0.0410092	-4.29	-0.75	STOM
201149_s_at	0.0410139	-4.29	-0.597	TIMP3
229872_s_at	0.0412335	-4.29	-0.573	LOC100996740
211955_at	0.0412792	-4.29	-0.685	IPO5
200907_s_at	0.0412817	-4.29	-0.693	PALLD
209305_s_at	0.0413041	-4.29	-0.595	GADD45B
210581_x_at	0.0414697	-4.29	-0.636	PATZ1
235131_at	0.0415198	-4.29	-0.52	RHOJ
208772_at	0.0415744	-4.29	-0.694	ANKHD1-EIF4EBP3///ANKHD1
41220_at	0.0417419	-4.29	-0.574	09-Sep
203034_s_at	0.0418143	-4.29	-0.647	SNORA3A///RPL27A
217232_x_at	0.0419503	-4.29	-1.12	HBB
226893_at	0.0419773	-4.29	-0.501	ABL2
202821_s_at	0.0421096	-4.29	-0.773	LPP
228809_at	0.0421496	-4.29	-0.61	CXorf40B///CXorf40A
220009_at	0.0421706	-4.29	-0.857	LONRF3
1558777_at	0.0422037	-4.29	-0.541	MKL2
233408_at	0.042205	-4.29	-0.743	PREX2
1568012_at	0.0423015	-4.29	-0.593	CLIP1
212226_s_at	0.0423336	-4.29	-0.739	PLPP3
238599_at	0.0423609	-4.29	-0.541	IRAK1BP1
204815_s_at	0.0424122	-4.29	-0.508	DHX34
1555233_at	0.0425295	-4.29	-0.757	RHOJ
212974_at	0.0428113	-4.29	-0.63	DENND3
213801_x_at	0.0428697	-4.29	-0.635	RPSAP19///RPSAP9///SNORA6///RPSAP58///SNORA62///RPSA
1564494_s_at	0.0430451	-4.29	-0.508	P4HB
221898_at	0.0432565	-4.3	-0.507	PDPN
244304_at	0.0433121	-4.3	-0.513	DIS3L2
212210_at	0.0433459	-4.3	-0.532	INTS1
208490_x_at	0.0435408	-4.3	-0.759	HIST1H2BC///HIST1H2BI///HIST1H2BE///HIST1H2BF///HIST1H2BG
210091_s_at	0.0437032	-4.3	-0.995	DTNA
202206_at	0.0437557	-4.3	-0.59	ARL4C
210866_s_at	0.0440017	-4.3	-0.679	CNOT4
1555495_a_at	0.0440524	-4.3	-0.741	CWC27
213217_at	0.0443893	-4.3	-0.591	ADCY2
208685_x_at	0.0444485	-4.3	-0.563	BRD2
211317_s_at	0.0449109	-4.3	-0.511	CFLAR
1558000_at	0.0449283	-4.3	-0.572	ARID5B
1555112_a_at	0.0450611	-4.3	-0.563	CCDC181
1560109_s_at	0.045169	-4.3	-0.639	LOC401433///NUB1
1553422_s_at	0.0452341	-4.3	-0.696	RBFOX1
214464_at	0.0453997	-4.3	-0.628	CDC42BPA
1558333_at	0.0454074	-4.3	-0.704	C22orf15
227401_at	0.0454223	-4.3	-0.535	IL17D
225803_at	0.0455188	-4.3	-0.559	FBXO32
243010_at	0.0457556	-4.3	-0.522	MSI2
227099_s_at	0.0459162	-4.31	-0.835	C11orf96
212392_s_at	0.0459279	-4.31	-0.617	LOC101930416///LOC101929792///LOC100996724///PDE4DIP
211787_s_at	0.0459338	-4.31	-0.627	LOC101928634///SENP3-EIF4A1///SNORD10///SNORA48///SNORA67///EIF4A1
244661_at	0.0460156	-4.31	-0.654	SOAT1
76897_s_at	0.0464315	-4.31	-0.813	FKBP15
216264_s_at	0.0464695	-4.31	-0.531	LAMB2
1557081_at	0.0465752	-4.31	-0.512	RBM25
216525_x_at	0.0465901	-4.31	-0.565	PMS2P3
233387_s_at	0.0465919	-4.31	-0.511	PCNT
1555639_a_at	0.0467409	-4.31	-0.62	RBM14
211696_x_at	0.0467544	-4.31	-1.12	HBB
208389_s_at	0.046765	-4.31	-0.501	SLC1A2
224186_s_at	0.0467953	-4.31	-0.601	RNF123
200692_s_at	0.0471679	-4.31	-0.553	HSPA9
202887_s_at	0.0475476	-4.31	-0.825	DDIT4
201718_s_at	0.0476341	-4.31	-0.537	EPB41L2
203600_s_at	0.0478088	-4.31	-0.534	FAM193A
210139_s_at	0.0478091	-4.31	-0.967	PMP22
217911_s_at	0.0478125	-4.31	-0.92	BAG3
200728_at	0.0478544	-4.31	-0.57	ACTR2
229312_s_at	0.0478551	-4.31	-0.569	GKAP1
1565389_s_at	0.0482274	-4.31	-0.581	GRM5
1569872_a_at	0.0483452	-4.31	-0.51	LMF1
206732_at	0.0483672	-4.31	-0.563	SLITRK3
214507_s_at	0.0483681	-4.31	-0.554	EXOSC2
208991_at	0.0484122	-4.31	-0.631	STAT3
201794_s_at	0.0486352	-4.31	-0.691	SMG7
1559228_at	0.048666	-4.31	-0.502	CLU
228490_at	0.0487715	-4.32	-0.52	ABHD2
206500_s_at	0.0487865	-4.32	-0.557	MIS18BP1
1553727_at	0.0489941	-4.32	-0.572	B4GALNT3
202917_s_at	0.0490015	-4.32	-0.974	S100A8
210707_x_at	0.0490485	-4.32	-0.52	DTX2P1-UPK3BP1-PMS2P11
219387_at	0.0491876	-4.32	-0.523	CCDC88A
220349_s_at	0.0497102	-4.32	-0.55	ENGASE
238807_at	0.0499174	-4.32	-0.528	GAPDHP62///ANKRD46
237885_at	0.0499241	-4.32	-0.757	SOX21-AS1
227640_s_at	0.0332684	-4.25	-0.632	RP9P///RP9
201029_s_at	0.0332998	-4.25	-0.74	CD99
205178_s_at	0.0333981	-4.25	-0.602	RBBP6
212680_x_at	0.033409	-4.25	-0.506	PPP1R14B
235643_at	0.0334301	-4.25	-0.573	SAMD9L
1558430_at	0.033471	-4.25	-0.689	PDXDC1
237040_at	0.0336928	-4.25	-0.566	CWF19L2
201331_s_at	0.0337602	-4.26	-0.506	STAT6
214749_s_at	0.0339759	-4.26	-0.782	ARMCX6
201539_s_at	0.03417	-4.26	-0.535	FHL1
213446_s_at	0.0343659	-4.26	-0.837	IQGAP1
32099_at	0.0343846	-4.26	-0.585	SAFB2
227084_at	0.0344012	-4.26	-0.525	DTNA
215135_at	0.0344471	-4.26	-0.52	DNPEP
213850_s_at	0.0347276	-4.26	-0.514	SCAF11
227204_at	0.0349661	-4.26	-0.509	PARD6G
212723_at	0.0350127	-4.26	-0.672	JMJD6
219255_x_at	0.035148	-4.26	-0.671	IL17RB
239889_at	0.0351674	-4.26	-0.624	SERP2
226351_at	0.0352962	-4.26	-0.506	NSUN4
227784_s_at	0.0353174	-4.26	-0.602	COG1
200092_s_at	0.0353668	-4.26	-0.756	RPL37
215194_at	0.0355865	-4.26	-0.599	PRKCA
242835_s_at	0.0356282	-4.26	-0.563	LOC728730
204324_s_at	0.0357065	-4.26	-0.616	GOLIM4
206409_at	0.0359782	-4.27	-0.539	TIAM1
209074_s_at	0.0361213	-4.27	-0.592	FAM107A
224736_at	0.0361493	-4.27	-0.755	CCAR1
209186_at	0.0362319	-4.27	-0.547	ATP2A2
1555444_a_at	0.0364185	-4.27	-0.728	PPP1R12B
211250_s_at	0.0364767	-4.27	-0.586	SH3BP2
211999_at	0.0365849	-4.27	-0.66	MIR4738///H3F3B///H3F3A
204596_s_at	0.0365974	-4.27	-0.582	STC1
226065_at	0.0366346	-4.27	-0.573	PRICKLE1
201324_at	0.0367192	-4.27	-0.571	EMP1
205277_at	0.0367558	-4.27	-0.571	PRDM2
218706_s_at	0.0367817	-4.27	-0.803	GRAMD3
208744_x_at	0.0369055	-4.27	-0.682	HSPH1
214894_x_at	0.0370592	-4.27	-0.516	MACF1
1557553_at	0.0371466	-4.27	-0.651	PPP1R12B
226416_at	0.0371755	-4.27	-0.507	ERI1
235281_x_at	0.0372403	-4.27	-0.691	AHNAK
1562761_at	0.0372956	-4.27	-0.805	NMRK1
207547_s_at	0.0373325	-4.27	-0.623	FAM107A
235102_x_at	0.0378105	-4.27	-0.953	SNORD3D///SNORD3C///SNORD3B-2///SNORD3A///SNORD3B-1
200604_s_at	0.0381169	-4.27	-0.702	PRKAR1A
235127_at	0.0381665	-4.28	-0.656	PMP2
201224_s_at	0.0383901	-4.28	-0.586	SRRM1
205737_at	0.0383953	-4.28	-0.579	KCNQ2
209466_x_at	0.0384755	-4.28	-0.701	PTN
203645_s_at	0.038665	-4.28	-0.604	CD163
205891_at	0.0386733	-4.28	-0.505	ADORA2B
225239_at	0.0386861	-4.28	-0.873	MIR612///NEAT1
243231_at	0.0387174	-4.28	-0.533	SLC38A11
1557262_at	0.0389552	-4.28	-0.88	LOC102724814
1569858_at	0.0389734	-4.28	-0.544	LOC101927358
211017_s_at	0.0390721	-4.28	-0.577	NF2
215092_s_at	0.0394381	-4.28	-0.976	NFAT5
200835_s_at	0.0395744	-4.28	-0.517	MAP4
210656_at	0.0399116	-4.28	-0.624	EED
242903_at	0.0399843	-4.28	-0.503	IFNGR1
217202_s_at	0.0400564	-4.28	-0.595	GLUL
227475_at	0.040458	-4.28	-0.653	FOXQ1
1553101_a_at	0.0404796	-4.28	-0.546	ALKBH5
209116_x_at	0.040855	-4.29	-1.09	HBB
207186_s_at	0.0409073	-4.29	-0.704	BPTF
205384_at	0.0409565	-4.29	-0.517	FXYD1
201061_s_at	0.0410092	-4.29	-0.75	STOM
201149_s_at	0.0410139	-4.29	-0.597	TIMP3
229872_s_at	0.0412335	-4.29	-0.573	LOC100996740
211955_at	0.0412792	-4.29	-0.685	IPO5
200907_s_at	0.0412817	-4.29	-0.693	PALLD
209305_s_at	0.0413041	-4.29	-0.595	GADD45B
210581_x_at	0.0414697	-4.29	-0.636	PATZ1
235131_at	0.0415198	-4.29	-0.52	RHOJ
208772_at	0.0415744	-4.29	-0.694	ANKHD1-EIF4EBP3///ANKHD1
41220_at	0.0417419	-4.29	-0.574	09-Sep
203034_s_at	0.0418143	-4.29	-0.647	SNORA3A///RPL27A
217232_x_at	0.0419503	-4.29	-1.12	HBB
226893_at	0.0419773	-4.29	-0.501	ABL2
202821_s_at	0.0421096	-4.29	-0.773	LPP
228809_at	0.0421496	-4.29	-0.61	CXorf40B///CXorf40A
220009_at	0.0421706	-4.29	-0.857	LONRF3
1558777_at	0.0422037	-4.29	-0.541	MKL2
233408_at	0.042205	-4.29	-0.743	PREX2
1568012_at	0.0423015	-4.29	-0.593	CLIP1
212226_s_at	0.0423336	-4.29	-0.739	PLPP3
238599_at	0.0423609	-4.29	-0.541	IRAK1BP1
204815_s_at	0.0424122	-4.29	-0.508	DHX34
1555233_at	0.0425295	-4.29	-0.757	RHOJ
212974_at	0.0428113	-4.29	-0.63	DENND3
213801_x_at	0.0428697	-4.29	-0.635	RPSAP19///RPSAP9///SNORA6///RPSAP58///SNORA62///RPSA
1564494_s_at	0.0430451	-4.29	-0.508	P4HB
221898_at	0.0432565	-4.3	-0.507	PDPN
244304_at	0.0433121	-4.3	-0.513	DIS3L2
212210_at	0.0433459	-4.3	-0.532	INTS1
208490_x_at	0.0435408	-4.3	-0.759	HIST1H2BC///HIST1H2BI///HIST1H2BE///HIST1H2BF///HIST1H2BG
210091_s_at	0.0437032	-4.3	-0.995	DTNA
202206_at	0.0437557	-4.3	-0.59	ARL4C
210866_s_at	0.0440017	-4.3	-0.679	CNOT4
1555495_a_at	0.0440524	-4.3	-0.741	CWC27
213217_at	0.0443893	-4.3	-0.591	ADCY2
208685_x_at	0.0444485	-4.3	-0.563	BRD2
211317_s_at	0.0449109	-4.3	-0.511	CFLAR
1558000_at	0.0449283	-4.3	-0.572	ARID5B
1555112_a_at	0.0450611	-4.3	-0.563	CCDC181
1560109_s_at	0.045169	-4.3	-0.639	LOC401433///NUB1
1553422_s_at	0.0452341	-4.3	-0.696	RBFOX1
214464_at	0.0453997	-4.3	-0.628	CDC42BPA
1558333_at	0.0454074	-4.3	-0.704	C22orf15
227401_at	0.0454223	-4.3	-0.535	IL17D
225803_at	0.0455188	-4.3	-0.559	FBXO32
243010_at	0.0457556	-4.3	-0.522	MSI2
227099_s_at	0.0459162	-4.31	-0.835	C11orf96
212392_s_at	0.0459279	-4.31	-0.617	LOC101930416///LOC101929792///LOC100996724///PDE4DIP
211787_s_at	0.0459338	-4.31	-0.627	LOC101928634///SENP3-EIF4A1///SNORD10///SNORA48///SNORA67///EIF4A1
244661_at	0.0460156	-4.31	-0.654	SOAT1
76897_s_at	0.0464315	-4.31	-0.813	FKBP15
216264_s_at	0.0464695	-4.31	-0.531	LAMB2
1557081_at	0.0465752	-4.31	-0.512	RBM25
216525_x_at	0.0465901	-4.31	-0.565	PMS2P3
233387_s_at	0.0465919	-4.31	-0.511	PCNT
1555639_a_at	0.0467409	-4.31	-0.62	RBM14
211696_x_at	0.0467544	-4.31	-1.12	HBB
208389_s_at	0.046765	-4.31	-0.501	SLC1A2
224186_s_at	0.0467953	-4.31	-0.601	RNF123
200692_s_at	0.0471679	-4.31	-0.553	HSPA9
202887_s_at	0.0475476	-4.31	-0.825	DDIT4
201718_s_at	0.0476341	-4.31	-0.537	EPB41L2
203600_s_at	0.0478088	-4.31	-0.534	FAM193A
210139_s_at	0.0478091	-4.31	-0.967	PMP22
217911_s_at	0.0478125	-4.31	-0.92	BAG3
200728_at	0.0478544	-4.31	-0.57	ACTR2
229312_s_at	0.0478551	-4.31	-0.569	GKAP1
1565389_s_at	0.0482274	-4.31	-0.581	GRM5
1569872_a_at	0.0483452	-4.31	-0.51	LMF1
206732_at	0.0483672	-4.31	-0.563	SLITRK3
214507_s_at	0.0483681	-4.31	-0.554	EXOSC2
208991_at	0.0484122	-4.31	-0.631	STAT3
201794_s_at	0.0486352	-4.31	-0.691	SMG7
1559228_at	0.048666	-4.31	-0.502	CLU
228490_at	0.0487715	-4.32	-0.52	ABHD2
206500_s_at	0.0487865	-4.32	-0.557	MIS18BP1
1553727_at	0.0489941	-4.32	-0.572	B4GALNT3
202917_s_at	0.0490015	-4.32	-0.974	S100A8
210707_x_at	0.0490485	-4.32	-0.52	DTX2P1-UPK3BP1-PMS2P11
219387_at	0.0491876	-4.32	-0.523	CCDC88A
220349_s_at	0.0497102	-4.32	-0.55	ENGASE
238807_at	0.0499174	-4.32	-0.528	GAPDHP62///ANKRD46
237885_at	0.0499241	-4.32	-0.757	SOX21-AS1
206547_s_at	0.0009115	-3.68	0.857	PPEF1
228434_at	0.0030478	-3.87	0.576	BTNL9
231050_at	0.0032727	-3.88	0.522	HRASLS5
236920_at	0.0035116	-3.89	0.68	RHOXF2B///RHOXF2
1566926_at	0.0049887	-3.95	0.545	LINC00527
1556514_at	0.0057552	-3.97	0.822	C12orf74
219476_at	0.006091	-3.98	0.712	C1orf116
213870_at	0.0061077	-3.98	0.538	COL11A2
1552742_at	0.0062418	-3.98	0.835	KCNH8
1562950_at	0.0068126	-4	0.503	LOC101927210
230193_at	0.0070934	-4	0.553	WDR66
214199_at	0.0075871	-4.01	0.502	SFTPD
1552590_a_at	0.0076786	-4.01	0.55	ABCC12
236695_at	0.008073	-4.02	0.593	STK4-AS1
229900_at	0.0081062	-4.02	0.749	CD109
239330_at	0.0083976	-4.03	0.563	DCAF12L2
1566464_at	0.008403	-4.03	0.54	KCNK1
1562981_at	0.0087012	-4.03	0.561	HBB
239036_at	0.0096003	-4.05	0.561	AGO1
216245_at	0.0111847	-4.08	0.549	IL1RN
217568_at	0.0120415	-4.09	0.678	EDDM3A
1563863_x_at	0.0121886	-4.09	0.61	TCEANC
207041_at	0.0131858	-4.1	0.511	MASP2
239198_at	0.0144448	-4.12	0.645	EZH1
233830_at	0.0149224	-4.12	0.806	LOC90246
1569102_at	0.0151332	-4.12	0.665	ABCA4
219688_at	0.0154579	-4.13	0.688	BBS7
1557477_at	0.0155946	-4.13	0.646	STIM1
220220_at	0.0156173	-4.13	0.873	LRRC37A2///LRRC37A4P
1558685_a_at	0.015783	-4.13	0.514	CH17-340M24.3
1553282_at	0.0164611	-4.14	0.676	UMODL1-AS1
65585_at	0.0164693	-4.14	0.831	FAM86DP///FAM86B2///FAM86FP///FAM86B1///FAM86C1
1552503_at	0.0172007	-4.15	0.541	FRAS1
1558452_at	0.0172549	-4.15	0.762	TMEM144
221313_at	0.0176994	-4.15	0.576	GPR52
230624_at	0.0177154	-4.15	0.691	SLC25A27
205220_at	0.0178414	-4.15	0.625	HCAR3
228509_at	0.0179643	-4.15	0.721	SPHKAP
220365_at	0.0181196	-4.15	0.672	ALLC
1570306_at	0.018255	-4.15	0.621	ST18
237327_at	0.0184084	-4.16	0.561	APH1A
1556717_at	0.0186536	-4.16	0.55	MIR194-2
218835_at	0.0186861	-4.16	0.656	SFTPA2///SFTPA1
210038_at	0.0187315	-4.16	0.559	PRKCQ
1564220_a_at	0.0196755	-4.17	0.685	LINC01234
224499_s_at	0.0197554	-4.17	0.558	AICDA
1552466_x_at	0.0206805	-4.18	0.558	LINC00161
1562348_at	0.0209315	-4.18	0.588	LINC00664
206653_at	0.021042	-4.18	0.603	POLR3G
228873_at	0.0211379	-4.18	0.85	COL22A1
1563913_at	0.0212247	-4.18	0.542	LOC101929717
211262_at	0.0218463	-4.18	0.623	PCSK6
223952_x_at	0.0218865	-4.18	0.503	DHRS9
237273_at	0.0225511	-4.19	0.572	KCNU1
215649_s_at	0.0227921	-4.19	0.542	MVK
1557349_at	0.023734	-4.2	0.757	RERE
238035_at	0.0240705	-4.2	0.52	SP3
206895_at	0.0244247	-4.2	0.505	PPP1R3A
1557761_s_at	0.0261788	-4.21	0.551	LOC400794
237281_at	0.0268777	-4.22	0.54	AKAP14
228039_at	0.0277922	-4.22	0.566	DDX46
221266_s_at	0.027863	-4.22	0.596	DCSTAMP
1553279_at	0.0280973	-4.23	0.572	BTNL9
228071_at	0.0285649	-4.23	0.637	GIMAP7
236914_at	0.0287861	-4.23	0.601	LOC100506790
211103_at	0.0289788	-4.23	0.544	MYO7A
206314_at	0.0292438	-4.23	0.617	ZKSCAN7
233600_at	0.0303308	-4.24	0.666	EFCAB6
234526_at	0.0306599	-4.24	0.585	OR51B6
230745_s_at	0.0308427	-4.24	0.576	TOX3
1559336_at	0.0311501	-4.24	0.591	LOC101928505
1553352_x_at	0.0314867	-4.24	0.54	ERVW-1
206556_at	0.0322288	-4.25	0.529	CLUL1
230183_at	0.0326016	-4.25	0.694	EXT1
232015_at	0.0330199	-4.25	0.528	GAREM2
229985_at	0.0330373	-4.25	0.729	BTNL9
1557557_at	0.0335342	-4.25	0.539	MATN1-AS1
213921_at	0.0343108	-4.26	0.713	SST
211704_s_at	0.0344664	-4.26	0.518	SPIN2B///SPIN2A
243737_at	0.034929	-4.26	0.635	ATP1B4
232128_s_at	0.035471	-4.26	0.694	CLCN5
1557107_at	0.036751	-4.27	0.722	SLC26A4-AS1
208096_s_at	0.0369132	-4.27	0.626	COL21A1
1565911_at	0.0370083	-4.27	0.596	ACTG1P17
1557918_s_at	0.0372145	-4.27	0.526	SLC16A1
231442_at	0.0378275	-4.27	0.676	ZPBP2
1569677_a_at	0.0385402	-4.28	0.638	MCMDC2
205015_s_at	0.038616	-4.28	0.503	TGFA
206251_s_at	0.0393116	-4.28	0.692	AVPR1A
208285_at	0.0405444	-4.28	0.655	OR7A5
1553840_a_at	0.0407592	-4.29	0.519	CCDC149
226789_at	0.0411112	-4.29	0.52	EMB
1559990_at	0.0414636	-4.29	0.889	CAMK1D
213664_at	0.0416616	-4.29	0.855	SLC1A1
48808_at	0.042163	-4.29	0.678	DHFR
206001_at	0.042301	-4.29	0.599	NPY
1561557_at	0.0431258	-4.3	0.512	LOC105378419
231868_at	0.0451811	-4.3	0.653	HOMEZ
221394_at	0.0453198	-4.3	0.679	TAAR2
216243_s_at	0.046234	-4.31	0.594	IL1RN
1553180_at	0.0468958	-4.31	0.614	ADAMTS19
239260_at	0.0470682	-4.31	0.513	CORIN
1559023_a_at	0.0474393	-4.31	0.512	EFCAB14
1553266_at	0.0482166	-4.31	0.532	CNOT6L
218968_s_at	0.0483634	-4.31	0.69	ZFP64
238794_at	0.0484073	-4.31	0.529	SFR1
226272_at	0.0494456	-4.32	0.566	RCAN3
227230_s_at	0.0495821	-4.32	0.551	KIAA1211
214059_at	0.049936	-4.32	0.612	IFI44
