# Supplementary material for: Revealing genetic links of Type 2 diabetes that lead to the development of Alzheimer’s disease
Source: Heliyon. 2022 Dec 16;9(1):e12202. doi: 10.1016/j.heliyon.2022.e12202 (PMC9876837; doi:10.1016/j.heliyon.2022.e12202)
Supplement: Table S2_V3 [file mmc4.csv]

	Metagene1	Metagene2	Metagene3	Metagene4	Metagene5	Metagene6	Metagene7	Metagene8	Metagene9	Metagene10
1	HSPA1A	hba1	HSPA6	FAM107A	SGSH	c11orf96	HSPB1	CDR1	LRRC37A2	CHI3L1
2	TUBB2B	SOCS3	DNAJB1	GFAP	SAT1	ELL	HIST1H1C	MALAT1	SLC1A1	CHI3L1
3	SERPINE2	AHNAK	HSPA1A	ISG20L2	FLCN	SNORD3B-1	VIM	GPCPD1	FAM86C1	SERPINA3
4	AHCYL1	c11orf96	HSPA1A	EIF5B	HSPB1	AK2	SPATC1L	SLC1A3	PPEF1	RBM25
5	SETD5	GFAP	DNAJB1	RBM25	ADGRG1	EIF5B	RPL10A	RPLP0	SFTPA1	CLPTM1L
6	SERP1	VIM	SERPINH1	ZCCHC6	LPP	STAB1	PALLD	EGR1	CLPTM1L	SFN
7	SLC1A3	IFITM3	HSPB1	GLUL	GFAP	RBM25	OST4	SLC1A1	MALAT1	PMP2
8	SLC4A4	ZFP36	MKNK2	SOX9	FTL	FAM27C	MIR4738	Mt1m	EGR1	MUC20
9	IFIT3	NEAT1	FKBP4	DENND3	FAM27C	RBPMS	c11orf96	IL17RB	PCSK6	SLC1A3
10	MERTK	TM4SF1	HSPH1	KMT2C	MIR4738	SMC3	apoc1	BRD4	CDR1	MALAT1
11	KANSL1	C10orf10	SNHG1	ARL17B	CD109	C10orf10	CST3	RPLP0	SPHKAP	SPATC1L
12	AHCYL1	FAM107A	SNORD3B-1	AGT	RANBP10	KMT2C	MSI2	RPLP0	SST	GLUL
13	S100B	YBX3	JMJD6	LRRFIP1	UBE2G2	LUZP1	MN1	CHD2	COL22A1	CD44
14	DTNA	GIMAP7	CD44	NBPF10	STAB1	AHNAK	RBPMS	FAM107A	GLUL	LMF1
15	GEM	TM4SF1	SESN2	FAM27C	HILPDA	BRD2	RPLP0	BCL6	SERPINE2	ACVR1B
